# Supplementary material for: DNA Methyltransferase 1 (DNMT1) Shapes Neuronal Activity of Human iPSC-Derived Glutamatergic Cortical Neurons
Source: Int J Mol Sci. 2021 Feb 18;22(4):2034. doi: 10.3390/ijms22042034 (PMC7922860; doi:10.3390/ijms22042034)
Supplement: Supplementary file 1 [file ijms-22-02034-s001.zip]

Archive with 6 entries (6 files):
- Supplemental file A1_Calcium oscillations_hiPSC-derived neurons without glia (1).avi
- __MACOSX/._Supplemental file A1_Calcium oscillations_hiPSC-derived neurons without glia (1).avi
- Supplemental file A2_Calcium oscillations_control siRNA.avi
- __MACOSX/._Supplemental file A2_Calcium oscillations_control siRNA.avi
- Supplemental file A3_Calcium oscillations_DNMT1 siRNA.avi
- __MACOSX/._Supplemental file A3_Calcium oscillations_DNMT1 siRNA.avi
